# Supplementary material for: Correlations between three ELISA protocols measurements of RTS,S/AS01-induced anti-CSP IgG antibodies
Source: PLoS One. 2023 May 23;18(5):e0286117. doi: 10.1371/journal.pone.0286117 (PMC10204981; doi:10.1371/journal.pone.0286117)
Supplement: S1 File — (XLSX) [file pone.0286117.s005.xlsx]

## Sheet: Sheet1
Sample ID	Ghent	Kilifi	Oxford
610M6.5	51.5	2563.3	2638.4
1007M3	234.3	8946.89	10818.1
1007M6.5	20.4	933.662	1491.17
1007M14	11.2	728.22	989.641
1008M3	1042.1	6911.55	3996.02
1008M6.5	162.8	6059.1	5025.02
1008M14	107.3	4811.05	5085.56
1015M6.5	66	2513.45	1160.62
1015M14	30.6	1204.96	1115.9
1016M3	466.3	2525.26	1839.67
1016M6.5	57.4	1888.12	2204.31
1016M14	17.4	840.802	1119.83
1060M3	499.8	22736.3	22532
1060M6.5	44.1	1089.27	2111.32
1060M14	13.8	422.83	670.935
1070M3	225.2	10203	6164.58
1070M6.5	21.9	893.695	292.56
1070M14	11	413.347	582.038
1096M3	547.1	18919.2	9232.85
1096M6.5	134.4	4756.62	2511.47
1096M14	61.6	1226.18	4042.44
610M3	345.2	23651.7	14811.7
742M3	1123.6	41389.6	15841.6
610M14	37.3	2069.1	2219.48
675M3	1240.9	40723.4	25901.5
675M6.5	163.2	6292.89	4576.24
675M14	110.6	3738.9	4027.83
676M3	1135.1	48302.1	32014.4
676M6.5	157.3	6602.66	4883.34
676M14	108.5	11899.2	2961.66
681M3	232.1	8170.04	6634.66
681M6.5	39.7	2087.56	1553.21
681M14	21.9	1079	900.863
682M3	838	35062.4	15878.8
682M6.5	172.8	6296	5525.82
682M14	116.9	5452	4651.32
692M3	1121.6	47877.6	43505
692M6.5	321.6	12364.8	9357.13
692M14	216.2	12967.2	7570.24
730M3	1407.8	60354.8	26620.4
730M6.5	141.4	9707.19	5343.4
730M14	108.3	20249.5	4548.94
736M3	817.1	40935.4	23989.6
736M6.5	137.6	7666.56	4312.44
736M14	144.4	8820.7	3742.33
859M14	41.9	2349.89	2460
742M6.5	71.2	4415.97	3530.8
742M14	37.3	2236.27	1870.47
765M6.5	59.8	2845.41	2566.26
765M14	48.5	2384.87	1677.83
817M3	561.5	16552.2	24031.8
817M6.5	48.1	2373.83	2198.39
817M14	31.2	2046.08	1666.87
819M3	491.6	22150.6	19048.6
819M6.5	112.8	5254.11	4367.05
819M14	68.8	4005.89	3833.75
821M3	543.4	18736.4	16316.2
821M6.5	68.8	3101.7	3071.45
821M14	51.1	2560.75	2032.03
823M3	557.7	23530.6	19739.8
823M6.5	126.9	4475.99	4213.78
823M14	84.9	4237.88	3609.44
856M3	961.5	48395.3	30006.6
856M6.5	76.4	3858.13	3268.37
856M14	41.3	2695.21	1844.7
859M3	643.8	26380.5	19803.4
859M6.5	77.5	2960.04	3157.86
908M14	67.5	3518.19	4656
897M3	811.8	43728.4	33897.2
897M6.5	72.5	6742.95	3393.31
897M14	32.5	2180.51	1715.36
928M14	31.2	1824.37	1815.64
995M3	2015	79853.5	73312.5
995M6.5	172.4	6581.28	6659.11
995M14	89.3	4061.45	3366.07
760M14	12.8	1154.94	652.759
935M14	18.4	1344.59	606.223
722M14	90.7	4666.55	2064.59
792M14	22.8	2284.74	927.021
685M14	187	8652.41	9791.4
797M14	5.2	849.597	29.5062
611M14	25.4	1121.8	478.778
629M14	51	3229.17	3180.29
746M14	23.7	1161.35	1470.15
706M14	159.7	7249.56	6444
825M14	100.1	4878.2	3273.58
1010M14	57.7	3154.77	2650.16
927M14	4.3	262.704	280.793
1018M14	54.7	3326.41	1602.94
686M14	22.9	995.326	719.547
1098M14	60.8	3098.19	2001.13
731M14	22.9	938.43	490.7
831M14	154.7	6001.28	4168.88
1032M14	296.2	14316.5	10616.7
773M14	72.7	3991.59	2265.67
615M14	74.1	3611.41	2011.03
934M14	23.2	1190.22	1195.36
726M14	28.4	1478.37	1043.87
932M14	100.9	5773.76	4745.01
795M14	35.9	1548.79	1076.13
744M14	112.8	5997.6	3440.96
1119M14	21.1	1571.43	779.779
805M14	100.2	4565.43	4482.73
1073M14	78.8	2880.09	1701.11
761M14	31	1468.93	1132.38
963M14	24.4	1421.36	2673.1
1115M14	28.7	3122.86	1385.04
884M14	38	5002.44	1871.18
883M14	7.6	390.514	408.922
906M14	17.4	687.233	393.567
913M14	53.2	1987.2	1851.46
1128M14	26.8	1726.43	1212.25
1144M14	13.6	1116.65	846.844
1124M14	35.7	1502.64	1093.72
963M3	503.7	48780.9	3247.91
963M6.5	52.2	2221.8	908.412
795M3	733.4	26379.7	15256.6
795M6.5	42.6	2293.39	3414.82
744M3	956.2	57059.4	21335.3
744M6.5	138.5	4263.18	6651.03
746M3	394.1	13802.4	14659
746M6.5	41.7	1326.9	2943.81
797M3	1722	9596.09	25871.6
797M6.5	10.4	738.539	706.799
761M3	774.6	66522.3	37815
761M6.5	42.6	2598.88	4724.34
928M6.5	94.6	4520.34	4543.2
1124M3	354.1	27442.1	9494.3
1124M6.5	96.6	4490.38	1980.36
1128M3	732.1	25448.1	16697.5
1128M6.5	115.7	5428.13	6481.78
825M3	612.9	66000.7	16365.9
825M6.5	114.7	4685.74	4061.27
615M3	368.4	38191.3	13301.5
615M6.5	103.3	4146.79	5718.08
760M3	271.3	21921.7	12794.9
760M6.5	19.3	1382.34	1691.64
913M3	662.3	41996.1	20396.8
913M6.5	118.1	9567.04	9359.31
1010M3	383.4	41176.9	23854.7
1010M6.5	93.7	4721.68	5466.74
726M3	259.4	16181	9649.98
726M6.5	44.9	1344.24	2674.92
894M3	388.4	27478.9	13158.5
894M6.5	56.3	2928.2	2966.72
1144M6.5	26.6	29175.6	2270.58
1144M21	13.4	1416.31	1003.18
877M6.5	31.5	2448.11	2781.42
908M3	717.5	39084.3	15990.5
908M6.5	98.2	5946.8	4475.25
1032M3	1800.3	80176.6	35474.2
1032M6.5	319.7	21899.2	19338.1
883M3	469.5	30556	10902.1
883M6.5	23.8	1297.02	2241.08
1119M3	1489.9	61215.9	28537.6
1119M6.5	49.1	3527.72	2541.12
932M6.5	157.8	7012.68	10194.1
927M3	143.4	12836.4	4242.71
927M6.5	10.4	425.77	1313.93
967M3	589.1	31719	17889.3
967M6.5	128	6002.58	8592.66
1018M6.5	127.9	7412.32	2607.81
1073M3	1615.9	62596.1	35480.6
1073M6.5	174.6	10442.2	5776.27
792M3	354.1	20693.1	11356.8
792M6.5	34.9	1727.92	2674.26
934M6.5	37.2	1906.78	2481.62
731M3	241.3	11284.6	4186.48
629M3	316.5	60115.6	10775.4
629M6.5	86.7	4261.18	4641.15
685M3	624.7	60528.2	15152.5
685M6.5	234.3	12124.3	13882
773M3	1316.1	42695.1	25380.5
773M6.5	132.5	8338.43	6472.45
1100M3	293.2	17827.6	14660.4
1100M6.5	92.4	5888.39	10039.8
722M3	741.5	29842	13289.4
722M6.5	121.2	8993.16	4875.79
706M3	1338.5	41905.1	20241.1
706M21	183.2	3357.22	4540.55
805M3	938.3	60134.4	27030.5
831M3	2046.3	55508.6	19274
831M21	114.6	4941.89	3371.13
884M3	516.8	49903.9	8212.9
884M21	23.5	1767.79	1516.34
906M3	175.3	14248.1	3232.64
906M21	81	1066.68	245.619
913M21	46.6	4128.5	3207.97
935M3	281.2	10058.7	2773.97
935M21	10.6	737.527	792.405
963M21	26.3	31719	1128.78
1008M21	110.6	2781.44	2563.61
1098M3	566.6	54190.1	9504.71
1098M21	66.5	2573.94	2161.73
1115M3	534.6	70087.2	6401.86
1115M21	36.4	2837.09	2655.19
					s
